# Supplementary material for: Time-Course Transcriptome Profiling of a Poxvirus Using Long-Read Full-Length Assay
Source: Pathogens. 2021 Jul 21;10(8):919. doi: 10.3390/pathogens10080919 (PMC8398953; doi:10.3390/pathogens10080919)
Supplement: Supplementary file 1 [file pathogens-10-00919-s001.zip]

Archive with 4 entries (4 files):
- suppl/Figure S1.tif
- suppl/Figure S2.pdf
- suppl/Table S1.xlsx
- suppl/Table S2.xlsx
