# Supplementary material for: Time-Course Transcriptome Profiling of a Poxvirus Using Long-Read Full-Length Assay
Source: Pathogens. 2021 Jul 21;10(8):919. doi: 10.3390/pathogens10080919 (PMC8398953; doi:10.3390/pathogens10080919)
Supplement: Supplementary file 1 [file pathogens-10-00919-s001.zip › suppl/Table S1.xlsx]

## Sheet: a
		Rt values
Clusters	Transcript ID	1h_ONT	2h_ONT	3h_ONT	4h_ONT	6h_ONT	8h_ONT
constant	ID=1	1.3218	0.511478	0.780796	0.653555	1.34997	1.15333
constant	ID=10	1.36011	0.977421	0.803428	1.00875	0.992212	0.593381
constant	ID=11	1.47445	1.22261	0.870971	1.64033	0.322688	0
constant	ID=23	1.35902	1.35226	0	2.01587	1.1897	0
constant	ID=26	1.07308	0.88979	0.950815	1.59174	0.234846	1.40447
constant	ID=33	0.491262	1.05911	0.967307	1.51814	1.07514	0.714417
constant	ID=38	0.577971	0.575099	0.682824	1.71465	2.02385	0.504308
constant	ID=39	0	1.02406	1.82383	1.14496	1.68929	1.01026
constant	ID=40	0.672237	0.668896	0.794191	1.49573	0.588483	1.17312
constant	ID=41	0	0.883705	0.629542	1.58085	0.932961	0
constant	ID=43	0.674237	1.26045	1.15863	1.5911	1.23413	0.641787
constant	ID=50	0	0.660716	1.56896	1.96991	1.16257	0.579386
constant	ID=52	1.11343	0.738596	0.526168	0.990949	1.94941	0.971519
constant	ID=147	0.313695	0.901727	1.35888	0.775524	1.28152	1.36857
constant	ID=153	0.891277	1.14551	1.18459	0.578402	1.36541	0.680473
constant	ID=194	1.23311	1.32923	0.546307	0.571599	1.21441	1.61393
constant	ID=220	1.03474	1.0296	0	2.30229	0.905819	0.902859
constant	ID=224	0.83817	0.973006	0.990228	0.466232	1.10061	1.46269
constant	ID=263	1.08524	1.23411	1.28212	1.26482	1.35719	0.405825
constant	ID=330	0.58112	1.34921	1.37309	1.29299	0	1.01411
constant	ID=352	1.44854	0.920858	1.56872	0.805751	0.845378	0.737289
constant	ID=377	0.707322	1.40761	2.50692	0.524597	0.619197	1.23435
constant	ID=612	0.584959	0.485043	1.7277	0.433844	2.04831	1.02081
constant	ID=613	1.54091	0.511083	0	1.14284	1.34892	0
constant	ID=618	1.30236	0.647944	0.769314	0.965916	1.1401	1.13637
constant	ID=635	0.697096	0.722533	0.720615	1.03403	1.14421	1.29253
constant	ID=636	0.474359	1.02267	1.68125	1.40726	0.830517	0.827803
constant	ID=638	0	0.409107	1.45722	0.914808	2.15955	1.07624
constant	ID=1176	1.13959	1.51191	1.34633	1.0565	0	1.49153
constant	ID=1177	0.92206	0.611652	1.08934	1.36772	0	0.804543
constant	ID=1179	0.843635	0.759496	0.42715	0.893851	0.316511	1.26191
constant	ID=1202	0	2.19865	1.30525	2.04851	0.483583	0.964006
constant	ID=1310	0.604392	1.30301	1.7851	1.79303	0.264545	0.527362
constant	ID=1407	0.506867	0.653785	1.06457	1.12778	1.08464	1.0811
constant	ID=1428	0	2.0912	0	1.55872	0	0
constant	ID=1446	0.869455	0.652645	1.18938	0.848481	1.20178	0.998213
constant	ID=1457	1.21402	1.04692	0.860558	1.62072	0.212553	1.27115
constant	ID=1469	1.1089	1.19534	0.982556	1.43926	0.485372	0.241893
constant	ID=1479	1.3218	0.511478	0.780796	0.653555	1.34997	1.15333
constant	ID=1299	0	1.75501	0	0.784881	0.926417	1.84678
	mean:cluster_0	0.78453	1.00511	0.988886	1.21476	0.960794	0.879041
	SD:cluster_0	0.47999	0.417789	0.564402	0.481544	0.585526	0.47649
early_up_down	ID=168	2.62192	1.15951	1.03253	0.518558	0.918103	0.610068
early_up_down	ID=172	1.69724	2.53321	0	0	0	0.740462
early_up_down	ID=180	1.50447	2.13856	1.52349	1.11582	0	0.375064
early_up_down	ID=181	2.28354	0.946747	1.34891	0.423406	1.49928	0.498125
early_up_down	ID=182	1.75097	1.59708	1.03431	0.32466	0.383205	1.90976
early_up_down	ID=190	2.45879	0.407762	0	0.911802	1.07623	2.14542
early_up_down	ID=261	2.0748	1.8351	0.817066	0.512936	0.605433	0.603454
early_up_down	ID=272	3.21103	0.710016	0	0.396919	0.468494	0.933926
early_up_down	ID=353	2.22895	0.924116	1.97499	0.413285	0	1.45865
early_up_down	ID=354	2.55124	1.26928	0	0.946087	2.23338	0
early_up_down	ID=603	1.88308	1.24915	2.2247	0	0	1.64308
early_up_down	ID=608	2.50712	2.49466	0	0	0	0
early_up_down	ID=1180	1.89961	0.840074	0.748075	0.939249	0.554311	0
early_up_down	ID=1228	1.67325	1.38745	0.988404	0.620498	0.732391	0.486665
early_up_down	ID=1272	1.45686	1.31156	0.73764	0.617432	0.728772	1.81598
early_up_down	ID=1273	1.82065	1.50967	0	1.35032	1.59382	0
early_up_down	ID=1309	4.76729	1.05413	0	1.17858	0	0
early_up_down	ID=1320	2.0068	1.33122	0.790289	0	1.17118	1.16736
early_up_down	ID=1338	3.61999	0.400223	0	0	1.05633	0
early_up_down	ID=1382	2.00801	0.999016	2.37229	0.744637	0	0.876043
early_up_down	ID=1402	2.4082	1.59749	0	0.893041	0	2.10127
early_up_down	ID=1433	1.45098	1.76461	0.571404	0.71743	0	2.11009
early_up_down	ID=1439	1.38896	1.84274	1.09396	0.686764	0.810606	0.807957
early_up_down	ID=1470	1.70595	0.943039	0.671811	1.05437	0.995602	0.496174
	mean:cluster_1	2.20749	1.3436	0.747078	0.598574	0.617797	0.865814
	SD:cluster_1	0.774519	0.565875	0.743275	0.407987	0.620678	0.75364
mid_up_down	ID=265	0	3.51026	2.08389	0	0	0
mid_up_down	ID=365	0	4.84347	2.15653	0	0	0
mid_up_down	ID=1329	0	0.555727	3.95894	2.48533	0	0
mid_up_down	ID=1451	0	1.23239	4.38972	1.37788	0	0
	mean:cluster_3	0	2.53546	3.14727	0.965805	0	0
	SD:cluster_3	0	1.99119	1.19928	1.20338	0	0
late_up_down	ID=364	1.86873	1.85945	0	0	3.27182	0
late_up_down	ID=516	0	0	0	1.55967	4.6023	0
late_up_down	ID=520	0	0	0	0	4.81026	0
late_up_down	ID=526	0	0	0	0	3.274	0
late_up_down	ID=532	0	0	0	1.2588	2.9716	0.740473
late_up_down	ID=536	0	0	0	2.11621	3.74673	0
late_up_down	ID=609	0	3.09655	0	0	2.04321	0
late_up_down	ID=614	0	2.66651	0	1.98754	2.34595	0
	mean:cluster_2	0.233592	0.952814	0	0.865277	3.38323	0.0925592
	SD:cluster_2	0.660697	1.35718	0	0.960369	0.979799	0.261797
late_up	ID=131	0.429679	0.855088	0	0.318679	0	2.99933
late_up	ID=133	1.28734	0.426982	1.52089	0.954778	0.563476	2.24654
late_up	ID=152	0	0.628542	0	1.40549	1.65894	3.30703
late_up	ID=266	0	0.64217	0	1.43596	0	3.37874
late_up	ID=336	0	0.962869	0	1.07654	1.27067	2.53304
late_up	ID=622	1.43983	0.238779	1.70104	0.533936	0	2.51264
late_up	ID=675	2.02955	0.673155	0	0.752625	0.888344	2.65632
late_up	ID=1248	0	0	0	0	0	5.91873
late_up	ID=1258	0	0	0	0	1.45398	2.89846
late_up	ID=1332	0.701465	0.23266	0.828722	1.56076	1.22814	2.44825
	mean:cluster_4	0.588786	0.466025	0.405064	0.803877	0.706355	3.08991
	SD:cluster_4	0.749771	0.340024	0.687396	0.58069	0.675472	1.06103

## Sheet: b
Cluster	Transcript ID	Transcript name	Type	note	ORF	Temporal expression (Yang et al. 2015)	ORF function based on UniProt and GO
constant	ID=1;	C23L-AT3	at		C23L/B29R	E	In the wild-type viruses inhibits host immune defense
constant	ID=10;	C11R-AT1	at	PacBio & ONT	C11R	E	Epidermal growth factor-like protein (EGF-like protein)
constant	ID=11;	C11R-AT2	at		C11R	E	Epidermal growth factor-like protein (EGF-like protein)
constant	ID=23;	C10L-AT1	at	PacBio & ONT	C10L	E	IL-1 receptor antagonist
constant	ID=26;	C10L	monoc	PacBio & ONT	C10L	E	IL-1 receptor antagonist
constant	ID=33;	VACVWR_10	monoc	PacBio & ONT	VACVWR_0010	-	IL-18 binding protein
constant	ID=38;	VACVWR_15-AT1	at	PacBio & ONT	VACVWR_0015	-	unknown
constant	ID=39;	VACVWR_15-AT1-l	l	PacBio & ONT	VACVWR_0015	-	unknown
constant	ID=40;	VACVWR_15	monoc		VACVWR_0015	-	unknown
constant	ID=41;	VACVWR_15-L	l		VACVWR_0015	-	unknown
constant	ID=43;	C7L	monoc		C7L	E	Interferon antagonist
constant	ID=50;	C6L	monoc	PacBio & ONT	C6L	E	Prevents establishment of cellular antiviral state by blocking virus-induced phosphorylation and activation of interferon regulatory factors
constant	ID=52;	C5L	monoc		C5L	E	similar to BACK domain-containing protein
constant	ID=147;	C11R	monoc	PacBio & ONT	N2L	E	Plays a role in the inhibition of host innate immune response
constant	ID=153;	M2L	monoc		M2L	E	unknown
constant	ID=194;	F2L-F1L	polic	PacBio & ONT	F1L	E	Plays a role in evading host innate immune response by inhibiting host apoptosis activation
constant	ID=220;	F4L-AT1	at		F4L	E	necessary for viral DNA synthesis, allows virus growth in non-dividing cells
constant	ID=224;	F4L	monoc		F4L	E	necessary for viral DNA synthesis, allows virus growth in non-dividing cells
constant	ID=263;	VACVWR_43	monoc	PacBio & ONT	F7L	E	Putative membrane protein
constant	ID=330;	F14L	monoc		F14L	E	unknown
constant	ID=352;	E3L	monoc	PacBio & ONT	E3L	E	inhibition of multiple cellular antiviral responses activated by dsRNA
constant	ID=377;	O1L	monoc		O1L	E	possible membrane protein
constant	ID=612;	J2R	monoc		J2R	E	Thymidine kinase
constant	ID=613;	J2R-AT1	at		J2R	E	Thymidine kinase
constant	ID=618;	J4R	monoc		J4R	E	Part of the DNA-dependent RNA polymerase
constant	ID=635;	H5R	monoc	PacBio & ONT	H5R	E	generates homogeneous 3' ends of transcripts during transcription, plays role in DNA replication and in virio morphogenesis
constant	ID=636;	H5R-AT1	at	PacBio & ONT	H5R	E	generates homogeneous 3' ends of transcripts during transcription, plays role in DNA replication and in virio morphogenesis
constant	ID=638;	H5R-AT3	at	PacBio & ONT	H5R	E	viral late transcription elongation factor
constant	ID=1176;	A29L	monoc	PacBio & ONT	A29L	E	Part of the DNA-dependent RNA polymerase
constant	ID=1177;	A31R	monoc		A31R	E	unknown
constant	ID=1179;	A33R	monoc	PacBio & ONT	A33R	E	plays an essential role in efficient cell-to-cell spread of viral particles
constant	ID=1202;	A35R	monoc		A35R	E	modulates the expression of MHC class II molecules on the surface of host antigen presenting cells
constant	ID=1310;	VACVWR_169	monoc	PacBio & ONT	VACWR_169R	-	unknown
constant	ID=1407;	B8R	monoc		B8R	E	Counteracts the antiviral effects of host IFN-gamma
constant	ID=1428;	tr-B12R	tr			-	-
constant	ID=1446;	B19R	monoc	PacBio & ONT	B19R	E	IFN-alpha/beta-receptor-like secreted glycoprotein
constant	ID=1457;	C10L	monoc	PacBio & ONT	C10L	E	IL-1 receptor antagonist
constant	ID=1469;	C11R-AT1	at		C11R	E	Epidermal growth factor-like protein (EGF-like protein)
constant	ID=1479;	B29R	monoc	PacBio & ONT	B29R/C23L	E	In the wild-type viruses inhibits host immune defense
constant	ID=1299;	A40R	monoc	PacBio & ONT	A40R	E	carbohydrate binding integral host cell membrane protein
			.
early_up_down	ID=168;	K1L	monoc	PacBio & ONT	K1L	E	Inhibits antiviral activity induced by type I interferons
early_up_down	ID=172;	K2.5L	novel	PacBio & ONT	K2L	I	Prevents superinfection and syncytium formation.
early_up_down	ID=180;	K3L	monoc	PacBio & ONT	K3L	E	Viral mimic of eIF-2-alpha,prevents protein synthesis shutoff
early_up_down	ID=181;	K6L-VACVWR_34_33	polic		K6L	E	unknown
early_up_down	ID=182;	K7R	monoc	PacBio & ONT	K7R	E	Bcl-2-like protein which prevents host NF-kappa-B activation.
early_up_down	ID=190;	F2L-F1L-AT3	polic		F2L	E	dUTP diposhatase, involved in nucleotide metabolism
early_up_down	ID=261;	VACVWR_43-AT2	at		VACVWR_43		unknown, F7L-like
early_up_down	ID=272;	F11L	monoc	PacBio & ONT	F11L	E	Stimulates microtubule dynamics andthe motility of the host cells
early_up_down	ID=353;	E3L-AT1	at	PacBio & ONT	E3L	E	inhibition of multiple cellular antiviral responses activated by dsRNA
early_up_down	ID=354;	E4L-E3L	polic		E4L	E	Part of the RNA polymerase which catalyzes the transcription of viral RNA of early, intermediate and late genes
early_up_down	ID=603;	I3L	monoc	PacBio & ONT	I3L	E	essential in viral DNA replication
early_up_down	ID=608;	G5.5R	monoc	PacBio & ONT	G5.5R	E	Part of the DNA-dependent RNA polymerase
early_up_down	ID=1180;	A33R-AT1	at		A33R	E	plays an essential role in efficient cell-to-cell spread of viral particles
early_up_down	ID=1228;	A36R	monoc		A36R	E	Involved in the intracellular transport of virions,activates cell to cell transmission of viral particles via actin polymerization
early_up_down	ID=1272;	A37R	monoc	PacBio & ONT	A37R	E	unknown
early_up_down	ID=1273;	A37R-AT1	at		A37R	E	unknown
early_up_down	ID=1309;	A43R.5-VACVWR_169	ppc		A43R.5		-
early_up_down	ID=1320;	A46R-AT1	at	PacBio & ONT	A46R	E	BCL2-like protein, disrupts the host immune response
early_up_down	ID=1338;	A52R	monoc	PacBio & ONT	A52R	E	Bcl-2-like protein which associates with inhibitors of NF-kappa-B signaling
early_up_down	ID=1382;	B1R	monoc		B1R	E	B1 kinase, customizes ribosomes to a state optimal for viral mRNAs but not for host mRNAs, facilitates viral DNA replication
early_up_down	ID=1402;	B2R-VACVWR_187	polic		B2R	E	Poxin, Nuclease that is responsible for viral evasion of host innate immunity
early_up_down	ID=1433;	B13R	monoc		B13R	E	Serine proteinase inhibitor 2, blocks apoptosis through host tumor necrosis factor (TNF) receptor
early_up_down	ID=1439;	B15R	monoc	PacBio & ONT	B15R	E	reduce the host inflammatory response by interacting with inteleukin-1 beta
early_up_down	ID=1470;	C11R	monoc	PacBio & ONT	C11R	E	Epidermal growth factor-like protein, which stimulates cellular proliferation around the infected cells
			.
mid_up_down	ID=265;	VACVWR_43-AT1	at		VACVWR_43		unknown, F7L-like
mid_up_down	ID=365;	nc-E6R	nc/at				-
mid_up_down	ID=1329;	A49R	monoc	PacBio & ONT	A49R	E	blockade of NF-κB activation by molecular mimicry
mid_up_down	ID=1451;	C12L	monoc		C12L	E	Serine proteinase inhibitor 1, may inhibit apoptosis to allow viral replication
			.
late_up_down	ID=364;	E5R	monoc		E5R	E	early protein present in virosome
late_up_down	ID=516;	nc-O1L-l-AT25	nc/at				-
late_up_down	ID=520;	nc-O1L-l-AT26	nc/at				-
late_up_down	ID=526;	nc-O1L-l-AT27	nc/at				-
late_up_down	ID=532;	nc-O1L-l-AT28	nc/at				-
late_up_down	ID=536;	nc-O1L-l-AT29	nc/at				-
late_up_down	ID=609;	L2R	monoc		L2R	E	Participates in the formation of crescent-shaped membrane precursors of immature virions in cytoplasmic factories, early
late_up_down	ID=614;	J2R-AT2	at		J2R	E	Thymidine kinase
			.
late_up	ID=131;	C1L.7	ppc				-
late_up	ID=133;	N1L-C1L-l	polic/l		N1L	E	Bcl-2-like protein, suppresses host NF-kappaB transcription factor activity
late_up	ID=152;	M2L-AT1	at		M2L	E	putative NFkB inhibitor based on homology
late_up	ID=266;	F8L	monoc		F8L	E	IActA-like proline repeat-containing protein
late_up	ID=336;	E2L.5	ppc				-
late_up	ID=622;	c-H3L.5-H2R	ppc/c				-
late_up	ID=675;	D9R	monoc		D9R	E	Decapping enzyme required for accelerating viral and cellular mRNA turnover to eliminate competing host mRNAs
late_up	ID=1248;	nc-A37R-AT2	nc/at				-
late_up	ID=1258;	nc-A37R-AT12	nc/at				-
late_up	ID=1332;	A51R	monoc		A51R	E	unknown
Notes
PcB= common transcript isoforms occuring in both ONT and Pacific Biosciences Sequel)
- =not presented in the Uniprot database
