# Supplementary material for: Time-Course Transcriptome Profiling of a Poxvirus Using Long-Read Full-Length Assay
Source: Pathogens. 2021 Jul 21;10(8):919. doi: 10.3390/pathogens10080919 (PMC8398953; doi:10.3390/pathogens10080919)
Supplement: Supplementary file 1 [file pathogens-10-00919-s001.zip › suppl/Table S2.xlsx]

## Sheet: Munka1
ORF	Kinetic class
A52R	early up down
F11L	early up down
A43R.5	early up down
A31R	moderate early up down
B13R	moderate early up down
B1R	moderate early up down
E4L	moderate early up down
J2R	moderate early up down
K3L	moderate early up down
K7R	moderate early up down
L2R	moderate early up down
E5.7R	moderate early up down
E4.7L	moderate early up down
A35R	mid up down
C6L	mid up down
F14L	mid up down
O1L	mid up down
VACWR_169R	mid up down
A49R	mid up down
C12L	mid up down
VACVWR_161	mid up down
A40R	late up
A46R	late up
A51R	late up
B2R	late up
D7R	late up
D9R	late up
I3L	late up
K1L	late up
N1L	late up
VACWR_183	late up
C1.7L	late up
H3L.5	late up
E2.5L	late up
A33R	constant
A36R	constant
A37R	constant
B19R	constant
B15R	constant
B29R	constant
B8R	constant
C10L	constant
C11R	constant
C23L	constant
C5L	constant
C7L	constant
E3L	constant
F4L	constant
F2L	constant
H5R	constant
J4R	constant
M2L	constant
N2L	constant
VACVWR_43/ F7 like	constant
VACWR_10	constant
VACWR_15	constant
A29L	constant
